# Supplementary material for: The influence of cancer tissue sampling on the identification of cancer characteristics
Source: Sci Rep. 2015 Oct 22;5:15474. doi: 10.1038/srep15474 (PMC4614546; doi:10.1038/srep15474)
Supplement: Supplementary Table S2 [file srep15474-s2.xls]

## Sheet: Sheet1
Table S2. Functional enrichment of Macro-Dissected-DEGs
GO-Terms	Biological process	Mix-DEG-p	Con-DEG-p	Inc-DEG-p
GO:0001568	blood vessel development	2.2e-16	2.49e-06	0.00717
GO:0008283	cell proliferation	2.2e-16	1.72e-07	0.0728
GO:0016477	cell migration	2.2e-16	6.85e-08	0.0282
GO:0022610	biological adhesion	5.55e-16	7.33e-07	0.00114
GO:0050678	regulation of epithelial cell proliferation	8.55e-11	0.000258	0.115
GO:0043066	negative regulation of apoptotic process	1.29e-10	0.0032	0.468
GO:0008284	positive regulation of cell proliferation	2.04e-10	0.00458	0.0164
GO:0008285	negative regulation of cell proliferation	7.59e-10	7.93e-05	0.727
GO:0023056	positive regulation of signaling	8.33e-10	0.00649	0.0559
GO:0072001	renal system development	8.78e-10	0.000496	0.192
GO:0006935	chemotaxis	9.94e-10	1.57e-06	0.189
GO:0030855	epithelial cell differentiation	1.08e-09	8.64e-06	0.741
GO:0043062	extracellular structure organization	1.61e-09	2.2e-08	0.441
GO:0050920	regulation of chemotaxis	1.79e-09	0.0186	0.0161
GO:0009611	response to wounding	2.22e-09	0.000462	0.000157
GO:0050873	brown fat cell differentiation	3.66e-09	0.0299	1
GO:0007010	cytoskeleton organization	7.3e-09	0.00172	0.773
GO:2000027	regulation of organ morphogenesis	7.79e-09	2.78e-08	0.158
GO:0071495	cellular response to endogenous stimulus	9e-09	0.00524	0.278
GO:0008544	epidermis development	1.12e-08	0.000194	0.421
GO:0051301	cell division	1.66e-08	9.65e-08	0.826
GO:0042326	negative regulation of phosphorylation	3.29e-08	0.00347	0.319
GO:0045597	positive regulation of cell differentiation	5.62e-08	0.00028	0.322
GO:0014070	response to organic cyclic compound	6.41e-08	0.00324	0.11
GO:0051240	positive regulation of multicellular organismal process	1.01e-07	8.76e-05	0.0103
GO:0001503	ossification	1.29e-07	3.72e-06	0.492
GO:0048585	negative regulation of response to stimulus	2.48e-07	0.000638	0.111
GO:0070371	ERK1 and ERK2 cascade	3.85e-07	0.0022	0.13
GO:0000236	mitotic prometaphase	6.25e-07	7.4e-05	0.612
GO:0071356	cellular response to tumor necrosis factor	7.15e-07	0.413	0.144
GO:0071363	cellular response to growth factor stimulus	8.81e-07	0.0042	0.481
GO:0009725	response to hormone stimulus	1.01e-06	0.0344	0.577
GO:0007169	transmembrane receptor protein tyrosine kinase signaling pathway	1.58e-06	0.0152	0.263
GO:0043410	positive regulation of MAPK cascade	2.14e-06	0.0209	0.0292
GO:0045137	development of primary sexual characteristics	2.22e-06	0.00143	0.587
GO:0019216	regulation of lipid metabolic process	2.68e-06	0.235	0.303
GO:0048015	phosphatidylinositol-mediated signaling	2.93e-06	0.00199	1
GO:0043491	protein kinase B signaling cascade	3.19e-06	0.0549	0.641
GO:0035265	organ growth	7.06e-06	0.0761	1
GO:0016051	carbohydrate biosynthetic process	1.2e-05	0.533	1
GO:0008360	regulation of cell shape	1.4e-05	0.102	0.637
GO:0048568	embryonic organ development	1.75e-05	0.0289	1
GO:0007417	central nervous system development	2.03e-05	0.00212	0.624
GO:0030574	collagen catabolic process	2.52e-05	1.68e-07	0.499
GO:0048589	developmental growth	2.58e-05	5.78e-06	1
GO:0050878	regulation of body fluid levels	2.58e-05	0.565	0.0983
GO:0007409	axonogenesis	2.73e-05	0.000136	0.859
GO:0060173	limb development	2.84e-05	0.208	0.735
GO:0051050	positive regulation of transport	3.2e-05	0.00369	0.177
GO:0051782	negative regulation of cell division	3.43e-05	0.000707	1
GO:0048565	digestive tract development	3.57e-05	0.000667	0.644
GO:0046661	male sex differentiation	3.65e-05	0.014	0.322
GO:0050867	positive regulation of cell activation	3.84e-05	0.505	0.173
GO:0061138	morphogenesis of a branching epithelium	4.24e-05	7.92e-05	0.824
GO:0072329	monocarboxylic acid catabolic process	4.24e-05	0.143	0.561
GO:0072330	monocarboxylic acid biosynthetic process	5.33e-05	0.00162	0.257
GO:0046683	response to organophosphorus	5.37e-05	0.0284	0.553
GO:0050730	regulation of peptidyl-tyrosine phosphorylation	5.53e-05	0.135	0.432
GO:0003151	outflow tract morphogenesis	5.99e-05	0.0109	1
GO:0014032	neural crest cell development	5.99e-05	0.00969	0.383
GO:0010463	mesenchymal cell proliferation	7.58e-05	0.0737	1
GO:0043065	positive regulation of apoptotic process	8.13e-05	0.000275	0.0982
GO:0071902	positive regulation of protein serine/threonine kinase activity	8.23e-05	0.0173	0.637
GO:0003205	cardiac chamber development	8.96e-05	0.144	1
GO:0000278	mitotic cell cycle	0.000108	7.16e-05	0.753
GO:0008595	anterior/posterior axis specification, embryo	0.00011	0.2	1
GO:0060071	Wnt receptor signaling pathway, planar cell polarity pathway	0.000111	0.00624	0.24
GO:0060322	head development	0.000119	0.0298	0.383
GO:0097305	response to alcohol	0.000176	0.00519	0.15
GO:0048645	organ formation	0.000182	0.0327	1
GO:0006024	glycosaminoglycan biosynthetic process	0.000199	0.0161	0.245
GO:0010675	regulation of cellular carbohydrate metabolic process	0.000209	0.586	0.627
GO:0019432	triglyceride biosynthetic process	0.000216	0.0151	0.0943
GO:0045926	negative regulation of growth	0.000218	0.00715	0.524
GO:0071398	cellular response to fatty acid	0.000286	0.00245	0.148
GO:0016331	morphogenesis of embryonic epithelium	0.000292	0.000162	0.727
GO:0035019	somatic stem cell maintenance	0.000308	0.0719	1
GO:2000108	positive regulation of leukocyte apoptotic process	0.000309	0.00132	1
GO:0032496	response to lipopolysaccharide	0.000314	0.149	0.0427
GO:0042698	ovulation cycle	0.000332	0.0124	1
GO:0048878	chemical homeostasis	0.000337	0.0116	0.836
GO:0006955	immune response	0.000348	0.000503	0.00141
GO:0048706	embryonic skeletal system development	0.000391	0.0197	1
GO:0042476	odontogenesis	0.000443	0.0213	0.259
GO:0042661	regulation of mesodermal cell fate specification	0.000448	0.307	1
GO:0045599	negative regulation of fat cell differentiation	0.000456	0.00124	1
GO:0032731	positive regulation of interleukin-1 beta production	0.000456	0.00994	1
GO:0033002	muscle cell proliferation	0.000458	0.052	0.0183
GO:0051346	negative regulation of hydrolase activity	0.000468	0.0257	0.658
GO:0060541	respiratory system development	0.000472	0.171	1
GO:0030323	respiratory tube development	0.000474	0.35	1
GO:0034308	primary alcohol metabolic process	0.000545	0.706	0.172
GO:0010001	glial cell differentiation	0.000557	0.00302	0.727
GO:0010743	regulation of macrophage derived foam cell differentiation	0.000568	0.0726	1
GO:0071347	cellular response to interleukin-1	0.000606	0.0399	1
GO:0006006	glucose metabolic process	0.000627	0.344	0.86
GO:0048146	positive regulation of fibroblast proliferation	0.000629	0.0655	0.295
GO:0072089	stem cell proliferation	0.000641	0.289	1
GO:0030148	sphingolipid biosynthetic process	0.000659	0.127	0.422
GO:0061180	mammary gland epithelium development	0.000684	0.0201	1
GO:0000079	regulation of cyclin-dependent protein serine/threonine kinase activity	0.000699	0.00961	0.544
GO:0040013	negative regulation of locomotion	0.0007	0.000224	0.762
GO:0051781	positive regulation of cell division	0.00073	0.068	0.112
GO:0006654	phosphatidic acid biosynthetic process	0.000782	0.00742	1
GO:0050886	endocrine process	0.000799	0.329	1
GO:0031000	response to caffeine	0.000829	0.222	0.132
GO:0006694	steroid biosynthetic process	0.000846	0.724	0.376
GO:0060021	palate development	0.000865	0.567	0.47
GO:0010640	regulation of platelet-derived growth factor receptor signaling pathway	0.000879	0.115	1
GO:0010837	regulation of keratinocyte proliferation	0.000887	1	1
GO:0031581	hemidesmosome assembly	0.000887	0.000403	1
GO:0046321	positive regulation of fatty acid oxidation	0.000887	0.52	1
GO:0060911	cardiac cell fate commitment	0.000887	0.52	1
GO:0015909	long-chain fatty acid transport	0.00092	0.0399	1
GO:0030510	regulation of BMP signaling pathway	0.000927	0.0544	0.422
GO:0060688	regulation of morphogenesis of a branching structure	0.000953	0.000158	1
GO:0032755	positive regulation of interleukin-6 production	0.00101	0.0432	0.0383
GO:0060512	prostate gland morphogenesis	0.00101	0.000541	1
GO:0060348	bone development	0.00103	0.0513	1
GO:0045661	regulation of myoblast differentiation	0.00107	0.0327	0.18
GO:0036293	response to decreased oxygen levels	0.00111	0.124	0.357
GO:0030217	T cell differentiation	0.00123	0.0309	0.195
GO:0032570	response to progesterone stimulus	0.00124	0.198	1
GO:0090218	positive regulation of lipid kinase activity	0.00124	0.198	1
GO:0032526	response to retinoic acid	0.00125	0.266	1
GO:0071706	tumor necrosis factor superfamily cytokine production	0.00125	0.254	0.00468
GO:0050704	regulation of interleukin-1 secretion	0.0013	0.0277	1
GO:0051241	negative regulation of multicellular organismal process	0.00148	0.000312	0.244
GO:0008203	cholesterol metabolic process	0.00149	0.825	0.667
GO:0031346	positive regulation of cell projection organization	0.00153	0.183	1
GO:0044242	cellular lipid catabolic process	0.00153	0.0656	0.373
GO:0001890	placenta development	0.00153	0.0245	0.714
GO:0006334	nucleosome assembly	0.00155	0.00158	0.557
GO:0009448	gamma-aminobutyric acid metabolic process	0.00162	0.0311	0.0461
GO:0033539	fatty acid beta-oxidation using acyl-CoA dehydrogenase	0.00162	1	1
GO:0035860	glial cell-derived neurotrophic factor receptor signaling pathway	0.00162	0.00189	1
GO:0042940	D-amino acid transport	0.00162	1	0.0461
GO:0002062	chondrocyte differentiation	0.00166	0.00962	1
GO:0042445	hormone metabolic process	0.00177	0.0156	0.451
GO:0042249	establishment of planar polarity of embryonic epithelium	0.00187	0.00988	1
GO:0090090	negative regulation of canonical Wnt receptor signaling pathway	0.00188	0.0028	0.177
GO:0072528	pyrimidine-containing compound biosynthetic process	0.00192	0.377	1
GO:0001523	retinoid metabolic process	0.00198	0.047	0.134
GO:0009409	response to cold	0.00205	0.294	1
GO:0003197	endocardial cushion development	0.00208	0.0726	1
GO:0000122	negative regulation of transcription from RNA polymerase II promoter	0.0021	0.182	0.953
GO:0051100	negative regulation of binding	0.00227	0.0351	1
GO:0090100	positive regulation of transmembrane receptor protein serine/threonine kinase signaling pathway	0.00236	0.068	1
GO:2000050	regulation of non-canonical Wnt receptor signaling pathway	0.00244	0.0239	0.0987
GO:0033197	response to vitamin E	0.00257	0.423	1
GO:0008217	regulation of blood pressure	0.00266	0.0487	0.396
GO:0042493	response to drug	0.0027	0.0078	0.00404
GO:0046165	alcohol biosynthetic process	0.00273	0.68	0.356
GO:0043648	dicarboxylic acid metabolic process	0.00301	0.506	0.17
GO:0071241	cellular response to inorganic substance	0.00301	0.195	0.531
GO:0034694	response to prostaglandin stimulus	0.00303	0.0192	0.156
GO:0051960	regulation of nervous system development	0.00317	0.0291	0.921
GO:0006220	pyrimidine nucleotide metabolic process	0.00323	0.223	1
GO:0010717	regulation of epithelial to mesenchymal transition	0.00323	3.67e-06	1
GO:0031100	organ regeneration	0.00323	0.457	1
GO:0005976	polysaccharide metabolic process	0.00325	0.303	0.582
GO:0032319	regulation of Rho GTPase activity	0.00325	0.303	1
GO:0006637	acyl-CoA metabolic process	0.00329	0.186	0.125
GO:0031055	chromatin remodeling at centromere	0.00336	0.0441	0.195
GO:0001701	in utero embryonic development	0.00357	0.208	0.588
GO:0006940	regulation of smooth muscle contraction	0.00359	0.014	0.0642
GO:0071214	cellular response to abiotic stimulus	0.00362	0.000906	0.773
GO:0001709	cell fate determination	0.00365	0.36	1
GO:0071230	cellular response to amino acid stimulus	0.00365	0.00461	1
GO:0007422	peripheral nervous system development	0.00365	0.0707	0.504
GO:0070302	regulation of stress-activated protein kinase signaling cascade	0.00367	0.126	0.177
GO:0007379	segment specification	0.00375	0.0652	0.14
GO:0010882	regulation of cardiac muscle contraction by calcium ion signaling	0.00375	0.624	1
GO:0032941	secretion by tissue	0.00397	0.306	1
GO:0006693	prostaglandin metabolic process	0.00403	0.278	0.254
GO:0009954	proximal/distal pattern formation	0.00403	0.0384	1
GO:0007566	embryo implantation	0.00413	0.198	0.308
GO:0060443	mammary gland morphogenesis	0.00423	0.173	1
GO:0010771	negative regulation of cell morphogenesis involved in differentiation	0.00427	0.00663	1
GO:0051101	regulation of DNA binding	0.0043	0.0168	1
GO:0010669	epithelial structure maintenance	0.00459	0.0462	1
GO:0070293	renal absorption	0.00459	0.575	0.124
GO:2000351	regulation of endothelial cell apoptotic process	0.00459	0.2	0.00741
GO:0006271	DNA strand elongation involved in DNA replication	0.00468	0.327	1
GO:0030204	chondroitin sulfate metabolic process	0.00477	0.0464	0.0973
GO:0048469	cell maturation	0.00498	0.144	0.664
GO:0031960	response to corticosteroid stimulus	0.005	0.138	0.291
GO:0060314	regulation of ryanodine-sensitive calcium-release channel activity	0.00542	0.687	1
GO:0010560	positive regulation of glycoprotein biosynthetic process	0.00554	0.00413	1
GO:0016024	CDP-diacylglycerol biosynthetic process	0.00554	0.156	1
GO:0030010	establishment of cell polarity	0.00568	0.126	1
GO:0070301	cellular response to hydrogen peroxide	0.00571	0.589	1
GO:0043583	ear development	0.00578	0.409	0.518
GO:0003199	endocardial cushion to mesenchymal transition involved in heart valve formation	0.00586	0.0194	1
GO:0010756	positive regulation of plasminogen activation	0.00586	1	1
GO:0014826	vein smooth muscle contraction	0.00586	0.217	1
GO:0019470	4-hydroxyproline catabolic process	0.00586	1	1
GO:0032329	serine transport	0.00586	1	1
GO:0044346	fibroblast apoptotic process	0.00586	0.0194	1
GO:0060214	endocardium formation	0.00586	1	1
GO:0060421	positive regulation of heart growth	0.00586	0.217	1
GO:0061312	BMP signaling pathway involved in heart development	0.00586	1	1
GO:0070100	negative regulation of chemokine-mediated signaling pathway	0.00586	1	1
GO:0070314	G1 to G0 transition	0.00586	0.0194	1
GO:0070344	regulation of fat cell proliferation	0.00586	1	1
GO:0070662	mast cell proliferation	0.00586	0.217	1
GO:0071395	cellular response to jasmonic acid stimulus	0.00586	1	0.0371
GO:0034508	centromere complex assembly	0.00601	0.0384	0.261
GO:0045638	negative regulation of myeloid cell differentiation	0.00629	0.135	1
GO:0048066	developmental pigmentation	0.00637	0.011	1
GO:0061029	eyelid development in camera-type eye	0.00651	0.457	1
GO:2000725	regulation of cardiac muscle cell differentiation	0.00651	0.457	1
GO:0021772	olfactory bulb development	0.00665	0.481	1
GO:0043114	regulation of vascular permeability	0.00665	0.501	1
GO:0010874	regulation of cholesterol efflux	0.00686	0.0758	1
GO:0072661	protein targeting to plasma membrane	0.00686	0.267	0.148
GO:0009636	response to toxic substance	0.00693	0.491	0.703
GO:0001945	lymph vessel development	0.00705	1	0.188
GO:0010165	response to X-ray	0.00705	0.000265	1
GO:0060612	adipose tissue development	0.00705	0.378	1
GO:0007266	Rho protein signal transduction	0.00725	0.967	0.287
GO:0001676	long-chain fatty acid metabolic process	0.00731	0.0326	0.508
GO:0006573	valine metabolic process	0.00732	0.387	1
GO:0007199	G-protein coupled receptor signaling pathway coupled to cGMP nucleotide second messenger	0.00732	0.0774	1
GO:0032429	regulation of phospholipase A2 activity	0.00732	0.387	1
GO:0035413	positive regulation of catenin import into nucleus	0.00732	0.0774	0.0728
GO:0044597	daunorubicin metabolic process	0.00732	1	0.0728
GO:0044598	doxorubicin metabolic process	0.00732	1	0.0728
GO:2000505	regulation of energy homeostasis	0.00732	1	1
GO:2001273	regulation of glucose import in response to insulin stimulus	0.00732	1	1
GO:0003308	negative regulation of Wnt receptor signaling pathway involved in heart development	0.00749	1	1
GO:0010887	negative regulation of cholesterol storage	0.00749	1	1
GO:0014820	tonic smooth muscle contraction	0.00749	0.00362	0.0551
GO:0021534	cell proliferation in hindbrain	0.00749	0.0448	1
GO:0036006	cellular response to macrophage colony-stimulating factor stimulus	0.00749	0.307	1
GO:0071503	response to heparin	0.00749	0.0448	1
GO:0071637	regulation of monocyte chemotactic protein-1 production	0.00749	0.0448	1
GO:2000109	regulation of macrophage apoptotic process	0.00749	0.307	1
Abbreviations: Mix-DEG-p, Con-DEG-p and Inc-DEG-p, P-values of Mix-DEGs Consistent-DEGs and Inconsistent-DEGs calculated using the Go-function method.
