# Supplementary material for: The influence of cancer tissue sampling on the identification of cancer characteristics
Source: Sci Rep. 2015 Oct 22;5:15474. doi: 10.1038/srep15474 (PMC4614546; doi:10.1038/srep15474)
Supplement: Supplementary Table S4 [file srep15474-s3.xls]

## Sheet: Sheet1
Table S4. Functional enrichment of Epithelial-DEGs
GO-Terms	Biological process	Epi-DEG-p
GO:0016477	cell migration	4.98275e-10
GO:0008283	cell proliferation	9.00828e-10
GO:0048514	blood vessel morphogenesis	1.66294e-08
GO:0007167	enzyme linked receptor protein signaling pathway	5.66673e-08
GO:0051301	cell division	7.69787e-08
GO:0006935	chemotaxis	1.22307e-07
GO:2000027	regulation of organ morphogenesis	4.87759e-07
GO:0070887	cellular response to chemical stimulus	7.21566e-07
GO:0006954	inflammatory response	7.54564e-07
GO:0070371	ERK1 and ERK2 cascade	1.0934e-06
GO:0000165	MAPK cascade	2.18159e-06
GO:0031349	positive regulation of defense response	2.54935e-06
GO:0030855	epithelial cell differentiation	2.94551e-06
GO:0051240	positive regulation of multicellular organismal process	4.43477e-06
GO:0001933	negative regulation of protein phosphorylation	4.85362e-06
GO:0033993	response to lipid	7.33577e-06
GO:0090090	negative regulation of canonical Wnt receptor signaling pathway	8.74149e-06
GO:0045986	negative regulation of smooth muscle contraction	1.3745e-05
GO:0046903	secretion	1.58251e-05
GO:0043065	positive regulation of apoptotic process	1.65299e-05
GO:1901342	regulation of vasculature development	1.66718e-05
GO:0030155	regulation of cell adhesion	2.41711e-05
GO:0030879	mammary gland development	4.61144e-05
GO:0000236	mitotic prometaphase	5.04707e-05
GO:0010741	negative regulation of intracellular protein kinase cascade	5.16413e-05
GO:0050880	regulation of blood vessel size	6.34502e-05
GO:0060548	negative regulation of cell death	6.37575e-05
GO:2000379	positive regulation of reactive oxygen species metabolic process	7.02089e-05
GO:0060485	mesenchyme development	9.68122e-05
GO:1901700	response to oxygen-containing compound	0.000100015
GO:0008217	regulation of blood pressure	0.000159202
GO:0061138	morphogenesis of a branching epithelium	0.000198946
GO:0031290	retinal ganglion cell axon guidance	0.000200745
GO:0032880	regulation of protein localization	0.000220833
GO:0051094	positive regulation of developmental process	0.000264638
GO:0000079	regulation of cyclin-dependent protein serine/threonine kinase activity	0.000306897
GO:0070848	response to growth factor stimulus	0.00032483
GO:0001676	long-chain fatty acid metabolic process	0.000332524
GO:0002673	regulation of acute inflammatory response	0.000346346
GO:0072215	regulation of metanephros development	0.000360349
GO:0050730	regulation of peptidyl-tyrosine phosphorylation	0.000438836
GO:0051050	positive regulation of transport	0.000492903
GO:0043112	receptor metabolic process	0.000497485
GO:0007088	regulation of mitosis	0.000543909
GO:0040037	negative regulation of fibroblast growth factor receptor signaling pathway	0.000642252
GO:2000050	regulation of non-canonical Wnt receptor signaling pathway	0.000642252
GO:0040008	regulation of growth	0.000643964
GO:0016485	protein processing	0.00067054
GO:0008300	isoprenoid catabolic process	0.000675699
GO:0014820	tonic smooth muscle contraction	0.000675699
GO:0032020	ISG15-protein conjugation	0.000675699
GO:0042327	positive regulation of phosphorylation	0.000685663
GO:0009790	embryo development	0.000726913
GO:0008544	epidermis development	0.000748632
GO:0010740	positive regulation of intracellular protein kinase cascade	0.000806903
GO:0040013	negative regulation of locomotion	0.000817569
GO:1901135	carbohydrate derivative metabolic process	0.00085928
GO:0000070	mitotic sister chromatid segregation	0.00103481
GO:0043062	extracellular structure organization	0.00103758
GO:0031175	neuron projection development	0.0010473
GO:0061448	connective tissue development	0.00110367
GO:0010466	negative regulation of peptidase activity	0.00112504
GO:0008608	attachment of spindle microtubules to kinetochore	0.00115686
GO:0051607	defense response to virus	0.00116168
GO:0048008	platelet-derived growth factor receptor signaling pathway	0.00125506
GO:0006979	response to oxidative stress	0.00126356
GO:0007417	central nervous system development	0.00131383
GO:0031581	hemidesmosome assembly	0.00131874
GO:0038084	vascular endothelial growth factor signaling pathway	0.00131874
GO:0006334	nucleosome assembly	0.00135107
GO:0030574	collagen catabolic process	0.00135904
GO:0061041	regulation of wound healing	0.00145235
GO:0045599	negative regulation of fat cell differentiation	0.00147183
GO:0001501	skeletal system development	0.00147632
GO:0006790	sulfur compound metabolic process	0.00150924
GO:0000083	regulation of transcription involved in G1/S phase of mitotic cell cycle	0.00155364
GO:0071214	cellular response to abiotic stimulus	0.00162133
GO:0007267	cell-cell signaling	0.00169354
GO:0051493	regulation of cytoskeleton organization	0.00171796
GO:0072210	metanephric nephron development	0.00175968
GO:0032675	regulation of interleukin-6 production	0.00177381
GO:0032941	secretion by tissue	0.0019877
GO:0000087	M phase of mitotic cell cycle	0.00199424
GO:0002573	myeloid leukocyte differentiation	0.00201043
GO:0007178	transmembrane receptor protein serine/threonine kinase signaling pathway	0.00229859
GO:0014068	positive regulation of phosphatidylinositol 3-kinase cascade	0.00229989
GO:0034104	negative regulation of tissue remodeling	0.00244577
GO:0007171	activation of transmembrane receptor protein tyrosine kinase activity	0.00248286
GO:0010389	regulation of G2/M transition of mitotic cell cycle	0.00248286
GO:0010803	regulation of tumor necrosis factor-mediated signaling pathway	0.00248286
GO:0042110	T cell activation	0.0024909
GO:0044711	single-organism biosynthetic process	0.00251407
GO:0007051	spindle organization	0.0025196
GO:0007589	body fluid secretion	0.00264114
GO:0055001	muscle cell development	0.00269387
GO:0006690	icosanoid metabolic process	0.00273201
GO:0001649	osteoblast differentiation	0.00273787
GO:0031098	stress-activated protein kinase signaling cascade	0.00278572
GO:0002253	activation of immune response	0.00279445
GO:0048511	rhythmic process	0.002899
GO:0051592	response to calcium ion	0.00299851
GO:0010001	glial cell differentiation	0.00302158
GO:0016202	regulation of striated muscle tissue development	0.00308449
GO:0042476	odontogenesis	0.00338877
GO:0002318	myeloid progenitor cell differentiation	0.00339092
GO:0051146	striated muscle cell differentiation	0.00340714
Abbreviations: Epi-DEG-p, P-value of Epithelial-DEGs calculated using the Go-function method.
