# Supplementary material for: The influence of cancer tissue sampling on the identification of cancer characteristics
Source: Sci Rep. 2015 Oct 22;5:15474. doi: 10.1038/srep15474 (PMC4614546; doi:10.1038/srep15474)
Supplement: Supplementary Table S5 [file srep15474-s4.xls]

## Sheet: Sheet1
Table S5. Functional analysis of Stromal-DEGs
GO-Terms	Biological process	Str-DEG-p
GO:0007155	cell adhesion	2.2e-16
GO:0030198	extracellular matrix organization	3.33067e-16
GO:0016477	cell migration	3.79696e-14
GO:0009611	response to wounding	5.62217e-13
GO:0006955	immune response	4.80083e-12
GO:0006935	chemotaxis	8.09149e-11
GO:0051094	positive regulation of developmental process	9.51373e-11
GO:0044236	multicellular organismal metabolic process	1.67127e-10
GO:0001568	blood vessel development	2.06964e-10
GO:0008284	positive regulation of cell proliferation	4.57774e-10
GO:0030595	leukocyte chemotaxis	3.03253e-09
GO:0050678	regulation of epithelial cell proliferation	3.33658e-09
GO:0048565	digestive tract development	7.20355e-09
GO:0007166	cell surface receptor signaling pathway	1.66943e-08
GO:2000027	regulation of organ morphogenesis	4.09655e-08
GO:0001837	epithelial to mesenchymal transition	6.04641e-08
GO:2000147	positive regulation of cell motility	1.19094e-07
GO:0009968	negative regulation of signal transduction	1.65596e-06
GO:0008285	negative regulation of cell proliferation	2.2106e-06
GO:0043069	negative regulation of programmed cell death	4.6522e-06
GO:0040037	negative regulation of fibroblast growth factor receptor signaling pathway	5.20818e-06
GO:0050714	positive regulation of protein secretion	7.13574e-06
GO:0032755	positive regulation of interleukin-6 production	1.15135e-05
GO:0090287	regulation of cellular response to growth factor stimulus	1.39993e-05
GO:0032496	response to lipopolysaccharide	1.50535e-05
GO:0002683	negative regulation of immune system process	1.6547e-05
GO:0007409	axonogenesis	1.80927e-05
GO:0006959	humoral immune response	2.30349e-05
GO:0060349	bone morphogenesis	2.37782e-05
GO:0002830	positive regulation of type 2 immune response	2.54415e-05
GO:0016331	morphogenesis of embryonic epithelium	2.68415e-05
GO:0034097	response to cytokine stimulus	2.73825e-05
GO:0090092	regulation of transmembrane receptor protein serine/threonine kinase signaling pathway	3.53839e-05
GO:0045444	fat cell differentiation	4.13904e-05
GO:0042493	response to drug	4.33592e-05
GO:0043065	positive regulation of apoptotic process	4.59165e-05
GO:0001649	osteoblast differentiation	5.05718e-05
GO:0060537	muscle tissue development	5.75273e-05
GO:0043408	regulation of MAPK cascade	6.25028e-05
GO:0051302	regulation of cell division	6.69254e-05
GO:0002252	immune effector process	6.90159e-05
GO:0002577	regulation of antigen processing and presentation	7.80123e-05
GO:0009967	positive regulation of signal transduction	8.09161e-05
GO:0048634	regulation of muscle organ development	8.30234e-05
GO:0001763	morphogenesis of a branching structure	9.32041e-05
GO:0002064	epithelial cell development	0.000106735
GO:0002063	chondrocyte development	0.000129696
GO:0008300	isoprenoid catabolic process	0.00013734
GO:0060676	ureteric bud formation	0.00013734
GO:0010574	regulation of vascular endothelial growth factor production	0.000164344
GO:0042445	hormone metabolic process	0.000185255
GO:0014074	response to purine-containing compound	0.000188228
GO:0048706	embryonic skeletal system development	0.000221069
GO:0032735	positive regulation of interleukin-12 production	0.000251418
GO:0060560	developmental growth involved in morphogenesis	0.000265038
GO:0032623	interleukin-2 production	0.000272177
GO:0035295	tube development	0.000295835
GO:0042742	defense response to bacterium	0.00029973
GO:0071219	cellular response to molecule of bacterial origin	0.000311709
GO:0060324	face development	0.000320614
GO:0071560	cellular response to transforming growth factor beta stimulus	0.00034397
GO:0002274	myeloid leukocyte activation	0.000347651
GO:0007267	cell-cell signaling	0.00036568
GO:0042346	positive regulation of NF-kappaB import into nucleus	0.000400232
GO:0022601	menstrual cycle phase	0.000432635
GO:0097285	cell-type specific apoptotic process	0.000456425
GO:0040013	negative regulation of locomotion	0.000463365
GO:0048659	smooth muscle cell proliferation	0.000465948
GO:0032722	positive regulation of chemokine production	0.000466553
GO:0070371	ERK1 and ERK2 cascade	0.000471167
GO:0090090	negative regulation of canonical Wnt receptor signaling pathway	0.00047261
GO:0030282	bone mineralization	0.000509249
GO:0002218	activation of innate immune response	0.000516238
GO:0046849	bone remodeling	0.000531704
GO:0060173	limb development	0.000536098
GO:0051093	negative regulation of developmental process	0.000603283
GO:0010035	response to inorganic substance	0.00060898
GO:0006968	cellular defense response	0.000694179
GO:0010466	negative regulation of peptidase activity	0.000702766
GO:0006024	glycosaminoglycan biosynthetic process	0.000768299
GO:0007568	aging	0.000900747
GO:0045165	cell fate commitment	0.000930343
GO:0035860	glial cell-derived neurotrophic factor receptor signaling pathway	0.00095471
GO:0070995	NADPH oxidation	0.00095471
GO:2000051	negative regulation of non-canonical Wnt receptor signaling pathway	0.00095471
GO:0044130	negative regulation of growth of symbiont in host	0.000980044
GO:0072112	glomerular visceral epithelial cell differentiation	0.000980044
GO:0001933	negative regulation of protein phosphorylation	0.00106178
GO:0001656	metanephros development	0.0011022
GO:0042107	cytokine metabolic process	0.00119174
GO:0043542	endothelial cell migration	0.0012014
GO:1901342	regulation of vasculature development	0.00124428
GO:0009612	response to mechanical stimulus	0.00129382
GO:0042063	gliogenesis	0.00133366
GO:0042476	odontogenesis	0.00137171
GO:0048638	regulation of developmental growth	0.00137171
GO:0007416	synapse assembly	0.00138398
GO:0018149	peptide cross-linking	0.00145655
GO:0010560	positive regulation of glycoprotein biosynthetic process	0.00147879
GO:0031581	hemidesmosome assembly	0.00147879
GO:0071773	cellular response to BMP stimulus	0.00156187
GO:0072330	monocarboxylic acid biosynthetic process	0.00156206
GO:0007566	embryo implantation	0.00156818
GO:0045778	positive regulation of ossification	0.00156818
GO:0038026	reelin-mediated signaling pathway	0.00175391
GO:0051451	myoblast migration	0.00175391
GO:0052556	positive regulation by symbiont of host immune response	0.00175391
GO:0001755	neural crest cell migration	0.00201503
GO:0060389	pathway-restricted SMAD protein phosphorylation	0.00201503
GO:0030204	chondroitin sulfate metabolic process	0.00206376
GO:0032494	response to peptidoglycan	0.00210499
GO:0060346	bone trabecula formation	0.00210499
GO:0060638	mesenchymal-epithelial cell signaling	0.00210499
GO:0060541	respiratory system development	0.00229726
GO:0003309	type B pancreatic cell differentiation	0.00238081
GO:0048484	enteric nervous system development	0.00238081
GO:0071398	cellular response to fatty acid	0.00238081
GO:0034695	response to prostaglandin E stimulus	0.00246737
GO:0045064	T-helper 2 cell differentiation	0.00246737
GO:2000404	regulation of T cell migration	0.00246737
GO:0032760	positive regulation of tumor necrosis factor production	0.0025737
GO:0001957	intramembranous ossification	0.00258945
GO:0014820	tonic smooth muscle contraction	0.00258945
GO:0045110	intermediate filament bundle assembly	0.00258945
GO:0060137	maternal process involved in parturition	0.00258945
GO:0060907	positive regulation of macrophage cytokine production	0.00258945
GO:0071230	cellular response to amino acid stimulus	0.0025901
GO:0016049	cell growth	0.00262962
GO:0008584	male gonad development	0.00270679
GO:0003151	outflow tract morphogenesis	0.00272726
GO:0048645	organ formation	0.00272726
GO:0032102	negative regulation of response to external stimulus	0.00288993
GO:0003002	regionalization	0.00289958
GO:0030318	melanocyte differentiation	0.00325801
GO:0007052	mitotic spindle organization	0.00329065
GO:0019915	lipid storage	0.00330261
GO:0006323	DNA packaging	0.00352433
GO:0002576	platelet degranulation	0.00352576
GO:0010976	positive regulation of neuron projection development	0.0035785
GO:0060419	heart growth	0.00360789
GO:0032649	regulation of interferon-gamma production	0.00378473
GO:0001542	ovulation from ovarian follicle	0.00379323
GO:0009404	toxin metabolic process	0.00379323
GO:0015909	long-chain fatty acid transport	0.00389451
GO:0045445	myoblast differentiation	0.00389451
GO:0008544	epidermis development	0.00405366
GO:0032731	positive regulation of interleukin-1 beta production	0.00406743
GO:0002053	positive regulation of mesenchymal cell proliferation	0.00413528
GO:0008015	blood circulation	0.00413977
GO:0046463	acylglycerol biosynthetic process	0.00425028
GO:0060512	prostate gland morphogenesis	0.00428905
GO:0001736	establishment of planar polarity	0.00429513
GO:0002819	regulation of adaptive immune response	0.00465938
GO:0048593	camera-type eye morphogenesis	0.00465938
GO:0036293	response to decreased oxygen levels	0.00477382
GO:0050706	regulation of interleukin-1 beta secretion	0.00496329
GO:0042471	ear morphogenesis	0.00500232
GO:0048545	response to steroid hormone stimulus	0.00507845
GO:0051091	positive regulation of sequence-specific DNA binding transcription factor activity	0.0051028
GO:0042102	positive regulation of T cell proliferation	0.0052043
GO:1901214	regulation of neuron death	0.00521222
GO:0046683	response to organophosphorus	0.00535625
GO:0001818	negative regulation of cytokine production	0.00540938
GO:0042088	T-helper 1 type immune response	0.00543108
GO:0019441	tryptophan catabolic process to kynurenine	0.0054652
GO:0019695	choline metabolic process	0.0054652
GO:0033127	regulation of histone phosphorylation	0.0054652
GO:0033690	positive regulation of osteoblast proliferation	0.0054652
GO:0046349	amino sugar biosynthetic process	0.0054652
GO:0051450	myoblast proliferation	0.0054652
GO:0061098	positive regulation of protein tyrosine kinase activity	0.00546563
Abbreviations: Str-DEG-p, P-value of Stromal-DEGs calculated using the Go-function method.
